# Supplementary material for: RNase L activation in the cytoplasm induces aberrant processing of mRNAs in the nucleus
Source: PLoS Pathog. 2022 Nov 1;18(11):e1010930. doi: 10.1371/journal.ppat.1010930 (PMC9651596; doi:10.1371/journal.ppat.1010930)
Supplement: S1 Data — (XLSX) [file ppat.1010930.s013.xlsx]

## Sheet: mRuby-PABPC1-NRS
pLenti_ef1-Blast-mRuby-2-PABPC1	caccgggactgaaactcgagGGTACCgccAccATGGTAAGCAAAGGCGAAGAACTGATTAAGGAAAACATGCGAATGAAGGTCGTAATGGAGGGCTCAGTCAATGGTCACCAGTTTAAGTGCACAGGTGAAGGTGAAGGTAGACCATACGAGGGGACACAGACCATGAGGATCAAGGTCATTGAGGGTGGCCCACTCCCATTCGCATTTGATATATTGGCGACCAGCTTTATGTACGGCTCCAGAACGTTTATTAAATATCCCGCCGATATTCCCGATTTTTTTAAGCAATCATTCCCAGAGGGATTTACTTGGGAAAGAGTCACAAGATATGAAGATGGCGGTGTCGTCACGGTTACCCAGGACACAAGTCTCGAAGATGGCGAGTTGGTTTACAACG…
pLenti_ef1-Blast-mRuby-2-PABPC1-NRS	caccgggactgaaactcgagGGTACCgccAccATGGTAAGCAAAGGCGAAGAACTGATTAAGGAAAACATGCGAATGAAGGTCGTAATGGAGGGCTCAGTCAATGGTCACCAGTTTAAGTGCACAGGTGAAGGTGAAGGTAGACCATACGAGGGGACACAGACCATGAGGATCAAGGTCATTGAGGGTGGCCCACTCCCATTCGCATTTGATATATTGGCGACCAGCTTTATGTACGGCTCCAGAACGTTTATTAAATATCCCGCCGATATTCCCGATTTTTTTAAGCAATCATTCCCAGAGGGATTTACTTGGGAAAGAGTCACAAGATATGAAGATGGCGGTGTCGTCACGGTTACCCAGGACACAAGTCTCGAAGATGGCGAGTTGGTTTACAACG…

## Sheet: RT-qPCR primers
Gene	Location	Direction	Sequence
TMEM69	Ex1	FW	gcaacgctggcaagtctcaaagtcg
TMEM69	Ex3	RV	cctgccagagttacacataatgctggc
IPO9	Ex1	FW	ggtccagtggcacaaggattaaagg
IPO9	Ex3	RV	ctgacggattgccagtgccccctg
PTBP1	Ex13	FW	gtcggatcgccatcccgggcctg
PTBP1	Ex15	RV	gccatctgcactagggcgttctcc
SRSF2	Ex2	FW	ggagtcggagtcgttccaggtctcg
SRSF2	Ex5	RV	gccagttgcttgttccaaggactc

## Sheet: smFISH probes
name	sequence				name	sequence			probe name	sequence
IFNB_DOG_1_1	gctgcttaatagtgtcatgg				IFNL1_DOG_1_1	ggaatggctgtgaggttatg			IFNL1_Intron_1	tcatccacagcaacagga
IFNB_DOG_1_2	gtcccatgatgagcagaata				IFNL1_DOG_1_2	ttctgctagtcacagacttt			IFNL1_Intron_2	tgggacacccgtagaagt
IFNB_DOG_1_3	aagatacccacacatcttgg				IFNL1_DOG_1_3	caaacacatgtatggggctc			IFNL1_Intron_3	ccacagtagaagggcagt
IFNB_DOG_1_4	aactaaccagatggctaggg				IFNL1_DOG_1_4	gaagagactcatatgcctgg			IFNL1_Intron_4	ttggaaggctagaggcta
IFNB_DOG_1_5	tatgaacaaggcagtgggga				IFNL1_DOG_1_5	tggcatctccaagtagagat			IFNL1_Intron_5	aggatagaggtttgccat
IFNB_DOG_1_6	gacaggacattcctggaatt				IFNL1_DOG_1_6	aattggagtcatgtgtccag			IFNL1_Intron_6	gggtttaacccagtgcag
IFNB_DOG_1_7	cgcaatgcagagcaacagaa				IFNL1_DOG_1_7	gagtgcttgctctaattgat			IFNL1_Intron_7	tgaagttggcctgacagc
IFNB_DOG_1_8	ctctttcatttggctttagg				IFNL1_DOG_1_8	ttgttactgtgctctggaga			IFNL1_Intron_8	gctagctcatagcagcaa
IFNB_DOG_1_9	ctctatcccacctaaacttc				IFNL1_DOG_1_9	accatgagagaggacaagga			IFNL1_Intron_9	tcctagagagcaagggca
IFNB_DOG_1_10	ggtgtaagccctgggaaaaa				IFNL1_DOG_1_10	actctccagaaaaagtagga			IFNL1_Intron_10	gaagaggggggagagggt
IFNB_DOG_1_11	taaccagtcagtccatgctg				IFNL1_DOG_1_11	ctgggaagtagggattgcta			IFNL1_Intron_11	agaaggctaaggggccac
IFNB_DOG_1_12	caagttcccgagttttggta				IFNL1_DOG_1_12	acacagactcaatctttcca			IFNL1_Intron_12	cagggacaggtgagcgag
IFNB_DOG_1_13	atggcagtaatagccactat				IFNL1_DOG_1_13	gggggaaaatggtcatttat			IFNL1_Intron_13	gactggagacatttggga
IFNB_DOG_1_14	tcagatttctttactgctct				IFNL1_DOG_1_14	atccctttcaactgcatgtg			IFNL1_Intron_14	aaaggcacaggtgggcga
IFNB_DOG_1_15	cctgaaagctgcttctttta				IFNL1_DOG_1_15	aagacactctccctacacag			IFNL1_Intron_15	ggacaggtgacagaggca
IFNB_DOG_1_16	tagtagcttctctggaactc				IFNL1_DOG_1_16	aaaggaacccagactcaacc			IFNL1_Intron_16	gctggatgaatgtcagtg
IFNB_DOG_1_17	tgtgtgtgttatccactttg				IFNL1_DOG_1_17	ggggtgattgcaaagctaca			IFNL1_Intron_17	tggatgaggggggagcat
IFNB_DOG_1_18	cccatgatgacatttcttgt				IFNL1_DOG_1_18	ccttcaaaacagaattgggg			IFNL1_Intron_18	agagagggacagttgcat
IFNB_DOG_1_19	gcttgactggtttgagtcaa				IFNL1_DOG_1_19	cagctttggggtgaggtatg			IFNL1_Intron_19	agaaagcaggttgggggc
IFNB_DOG_1_20	tgggggaaggatgaagcttg				IFNL1_DOG_1_20	gcacacagaaccatcaggaa			IFNL1_Intron_20	gggggtcacagaagttct
IFNB_DOG_1_21	tacagaagggcttttggcag				IFNL1_DOG_1_21	tatatgcagtgtgtgcacac			IFNL1_Intron_21	tgcatgtggtggggacag
IFNB_DOG_1_22	ccttgactccaggaaaaaga				IFNL1_DOG_1_22	gcacggataaagagcatgca			IFNL1_Intron_22	tggggaaggtcggtgaca
IFNB_DOG_1_23	cattgctacttgctgatctt				IFNL1_DOG_1_23	ctaggtactgagggcttttc			IFNL1_Intron_23	aagacccagttagtgggg
IFNB_DOG_1_24	tctagacactgcctggactc				IFNL1_DOG_1_24	ctcatttgtgtcagtcatga			IFNL1_Intron_24	tcactcctgtgggcagaa
IFNB_DOG_1_25	tttctttagtttcctcttgg				IFNL1_DOG_1_25	taggacagaggcaccagaga			IFNL1_Intron_25	ctggtccttctcttcctg
IFNB_DOG_1_26	aagcagtggacaataggggc				IFNL1_DOG_1_26	gatggatctaggcagacagg			IFNL1_Intron_26	agggtctgggctcctatt
IFNB_DOG_1_27	agtttagcagttcagctcag				IFNL1_DOG_1_27	tgataacaccttcctgatct
IFNB_DOG_1_28	aagaacttgccagtttctgg				IFNL1_DOG_1_28	ctgcctggaatctgagggac
IFNB_DOG_1_29	caacacggaggtagagcagg				IFNL1_DOG_1_29	cagggacaagacctcttgtg
IFNB_DOG_1_30	atgctaagctgtgatacagt				IFNL1_DOG_1_30	cttagctgagcttggatatc
IFNB_DOG_1_31	tttttggcattctggatggg				IFNL1_DOG_1_31	ctgagagacttagaggtggg
IFNB_DOG_1_32	tcttctactggttatggact				IFNL1_DOG_1_32	actggcagacaggcttttat
IFNB_DOG_1_33	aaatgtgcacctttgggcta				IFNL1_DOG_1_33	ggaagatgactaactggggc
IFNB_DOG_1_34	tagtcatcggttcagcacat				IFNL1_DOG_1_34	ccaaataaatccccacacga
IFNB_DOG_1_35	ttgagtgaagcctcattaga				IFNL1_DOG_1_35	ccactggaaggaccagactc
IFNB_DOG_1_36	cccataacctcaaaatctca				IFNL1_DOG_2_1	ccaaataaatccccacacga
IFNB_DOG_1_37	ttttactgtcttttccgttg				IFNL1_DOG_2_2	tggactagatcctattctgt
IFNB_DOG_1_38	gtagtgtcacagttccagag				IFNL1_DOG_2_3	aagacattggaccagagtgg
IFNB_DOG_1_39	ttcattgtctgacttgttcc				IFNL1_DOG_2_4	gagtggatgctggagagtac
IFNB_DOG_1_40	tgcacatgagctacgctgtt				IFNL1_DOG_2_5	tattccagagccacagttac
IFNB_DOG_1_41	catcagcgcacacaatttca				IFNL1_DOG_2_6	tataaggtgtatggcgacgg
IFNB_DOG_1_42	tttttgtggtagccattttt				IFNL1_DOG_2_7	cataaagcgaaggggcgtgg
IFNB_DOG_1_43	acagaggttttacgcagagg				IFNL1_DOG_2_8	ttcgatagcagggtttagtc
IFNB_DOG_1_44	cgggcactttctatgatttg				IFNL1_DOG_2_9	ttgaattgctgctgttgtct
IFNB_DOG_1_45	cccatgtttgttcaaacatg				IFNL1_DOG_2_10	aatatgttgatggaggcggg
IFNB_DOG_1_46	tcatctatgaagatctggcc				IFNL1_DOG_2_11	catacagatgaggggtgtga
IFNB_DOG_1_47	cctcctgtttcttctaattt				IFNL1_DOG_2_12	tagatatattgtcccagtgg
IFNB_DOG_1_48	atatgggaagggggaaggtg				IFNL1_DOG_2_13	gggatatgcagaggaggtaa
IFNB_DOG_2_1	ccaccaacaatccttgagaa				IFNL1_DOG_2_14	gagtgagacatagctaggga
IFNB_DOG_2_2	caggtccccatgatggaaag				IFNL1_DOG_2_15	ttgaatggcagttgtcctag
IFNB_DOG_2_3	ctcagaaaggacagaagcta				IFNL1_DOG_2_16	agttttggggtagaaatgcc
IFNB_DOG_2_4	ccaagagggctggtgaactt				IFNL1_DOG_2_17	aatatgacaggcgctgtgag
IFNB_DOG_2_5	catgcatcagaaatagagct				IFNL1_DOG_2_18	actagaagagcatccattgt
IFNB_DOG_2_6	acagtctgtgcttggcagac				IFNL1_DOG_2_19	aaaggtgctgcatgcagata
IFNB_DOG_2_7	aaatccatgttgatgagggc				IFNL1_DOG_2_20	agcaatgtcagggaacatgt
IFNB_DOG_2_8	actctattaccagatgctgg				IFNL1_DOG_2_21	ctggaagccacatttcattt
IFNB_DOG_2_9	tctgggtgacattcatcttc				IFNL1_DOG_2_22	atgtggcctatacacagtag
IFNB_DOG_2_10	tgtctgcagtcaacaaggta				IFNL1_DOG_2_23	aggtggttgcctttaatatc
IFNB_DOG_2_11	atggttaaatggatcctact				IFNL1_DOG_2_24	tagcgtgatttggtgacttc
IFNB_DOG_2_12	ctccatcaggtcaattaacg				IFNL1_DOG_2_25	tgacccctttacggaagaaa
IFNB_DOG_2_13	tgtgaacatgtttttggagt				IFNL1_DOG_2_26	ggcctacagcaagaaaggaa
IFNB_DOG_2_14	tgtctgatttggtgataact				IFNL1_DOG_2_27	atatcattaagtgccaggtc
IFNB_DOG_2_15	accctctacatgaatgtcaa				IFNL1_DOG_2_28	ggtgtgatgcaagctaatga
IFNB_DOG_2_16	gcgttataggttttctagga				IFNL1_DOG_2_29	aggaatgcaatgggctggat
IFNB_DOG_2_17	ggctaattgttgggggatat				IFNL1_DOG_2_30	ccagaggggtagatcttata
					IFNL1_DOG_2_31	tcaacagaagagggccaagg
					IFNL1_DOG_2_32	ccacagtgtggaaacgatgt
					IFNL1_DOG_2_33	ccatgccaatcaatgtggaa
					IFNL1_DOG_2_34	atggtcccacgaagaggaag
					IFNL1_DOG_2_35	catcggagagataagcaggc
					IFNL1_DOG_2_36	attggaagtcttttggtggg
					IFNL1_DOG_2_37	gagtggagttggagaagtgg
					IFNL1_DOG_2_38	tttgaaatggcagtcagggg
					IFNL1_DOG_2_39	gaaggagcaagtggaatcca
					IFNL1_DOG_2_40	attagagacacttgggctga
					IFNL1_DOG_2_41	cagattcctatgctatggtg
					IFNL1_DOG_2_42	gcttggaagggagatggata
					IFNL1_DOG_2_43	tgacacacatttgttgggca
					IFNL1_DOG_2_44	ccttcacaacgaacttccaa
					IFNL1_DOG_2_45	agatcttcaccgagaaacct
					IFNL1_DOG_2_46	acattgtagagcaccagtta
					IFNL1_DOG_2_47	gttttttagtatggctctct
					IFNL1_DOG_2_48	gtggtccatagtacactatg

## Sheet: 1B PABPC1
PABPC1	WT Mock	WT PIC (RLB+)	RL-KO Mock	RL-KO PIC (SG+)	WT NLS PIC		Summary of Data
	0.719325	8.21099	0.388178	0.215553				Treatments
	0.296809	1.33204	0.377996	0.311822			1	2	3	4	5	Total
	0.31982	2.98909	0.37522	0.347334			N	118	134	73	56		381
	0.558107	3.81243	0.343299	0.385886			∑X	68.5441	319.842	40.8082	22.1883		451.382
	0.654662	16.1674	0.352728	0.263803			Mean	0.5809	2.3869	0.559	0.3962		1.185
	0.407584	2.80532	0.404083	0.48418			∑X2	40.7539	1190.19	25.1949	9.953		1266.09
	0.456447	2.13069	0.23796	0.519171			Std.Dev.	0.0895	1.7913	0.1819	0.1453		1.3873
	0.489837	3.40781	0.257017	0.344284			Result Details
	0.414728	1.96005	0.495242	0.452271			Source	SS	df	MS
	0.266359	5.84078	0.217429	0.326824			Between-treatments	300.077	3	100.026	F = 87.44361
	0.621397	7.19195	0.377669	0.462015			Within-treatments	431.246	377	1.1439
	0.521579	6.41857	0.176055	0.264601			Total	731.323	380
	0.483704	4.84766	0.462054	0.17412
	0.65677	2.00953	0.325913	0.230474			The f-ratio value is 87.44361. The p-value is < .00001. The result is significant at p < .05.
	0.638208	2.37556	0.331305	0.211675
	0.511394	7.51652	0.423061	0.389853			Post Hoc Tukey HSD (beta)
	0.430579	2.72009	0.244465	0.469921
	0.450271	3.08879	0.33835	0.392566
	0.555642	3.51328	0.361966	0.246251
	0.569177	4.37106	0.382956	0.161416
	0.523473	4.4719	0.282374	0.212355
	0.579516	2.5945	0.247713	0.14266			Pairwise Comparisons	HSD.05 = 0.4253	Q.05 = 3.6494 Q.01 = 4.4325
	0.616669	2.24923	0.221573	0.285003				HSD.01 = 0.5166
	0.476563	3.28938	0.266651	0.197464			T1:T2	M1 = 0.58	1.81	Q = 15.50 (p = .00000)
	0.5856	1.98929	0.27969	0.179822				M2 = 2.39
	0.439202	1.18993	0.651237	0.276522			T1:T3	M1 = 0.58	0.02	Q = 0.19 (p = .99916)
	0.466294	2.27847	0.647353	0.202582				M3 = 0.56
	0.499289	2.19121	0.678335	0.164854			T1:T4	M1 = 0.58	0.18	Q = 1.58 (p = .67701)
	0.51423	1.41404	0.662615	0.29952				M4 = 0.40
	0.61306	1.34546	0.626481	0.332921			T2:T3	M2 = 2.39	1.83	Q = 15.68 (p = .00000)
	0.630566	3.0706	0.845416	0.318556				M3 = 0.56
	0.599461	2.63228	0.583281	0.438716			T2:T4	M2 = 2.39	1.99	Q = 17.08 (p = .00000)
	0.502213	4.18553	0.667181	0.583381				M4 = 0.40
	0.517263	1.73029	0.597905	0.403436			T3:T4	M3 = 0.56	0.16	Q = 1.40 (p = .75650)
	0.662131	2.21438	0.56717	0.422381				M4 = 0.40
	0.601828	2.63699	0.616123	0.456949
	0.571425	1.74474	0.712927	0.356887
	0.586437	0.544281	0.695104	0.441441
	0.519555	1.0157	0.663147	0.394987
	0.502388	0.546853	0.67842	0.440804
	0.584491	0.710282	0.645751	0.576066
	0.532048	0.878463	0.740108	0.578123
	0.617808	0.928377	0.675592	0.56261
	0.535607	0.707183	0.715574	0.610335
	0.575413	3.92229	0.687243	0.624747
	0.567455	3.93143	0.685855	0.64844
	0.575175	3.25716	0.642981	0.423094
	0.548089	1.34654	0.627598	0.518006
	0.514259	2.00926	0.725144	0.514494
	0.567535	1.99103	0.811469	0.549997
	0.51786	4.64498	0.746164	0.526174
	0.518661	2.48038	0.656447	0.497679
	0.519743	1.17476	0.699921	0.561598
	0.613816	2.05143	0.591575	0.604669
	0.632654	1.88594	0.650599	0.575702
	0.551294	2.14147	0.648196	0.611061
	0.626779	2.11901	0.645843
	0.562907	3.83338	0.635097
	0.633035	1.3813	0.676008
	0.624169	3.74281	0.697924
	0.480309	3.7375	0.632396
	0.675129	1.40705	0.632469
	0.829371	1.70719	0.639292
	0.525166	1.40554	0.827351
	0.557835	1.48747	0.672138
	0.625931	1.76936	0.652381
	0.603721	1.67292	0.753333
	0.583298	2.18501	0.729805
	0.604058	2.72698	0.668124
	0.51355	3.08067	0.695333
	0.538908	1.85973	0.813574
	0.605497	1.221	0.749789
	0.622558	2.83307	0.673303
	0.56577	3.57209
	0.562101	2.36414
	0.598655	3.04456
	0.534242	2.21981
	0.586577	2.69573
	0.544025	4.04898
	0.646803	1.34514
	0.598382	1.43641
	0.566966	1.94891
	0.540356	1.37756
	0.565727	1.64319
	0.526708	1.37637
	0.562075	1.41561
	0.581121	1.69115
	0.603764	1.59747
	0.659118	2.05512
	0.581844	2.4143
	0.592977	2.8183
	0.601292	1.78155
	0.593144	1.20339
	0.639881	2.57889
	0.520691	3.2807
	0.645444	2.25307
	0.655234	2.83918
	0.587528	2.09297
	0.617253	2.50919
	0.73511	3.70184
	0.602177	1.32244
	0.667078	1.40478
	0.684778	1.85905
	0.690147	1.37828
	0.729256	1.74264
	0.629442	1.17334
	0.596856	1.12131
	0.697985	1.57707
	0.72782	1.53932
	0.703607	1.06581
	0.645339	1.51768
	0.720141	1.59089
	0.703739	1.42726
	0.749728	0.766919
	0.65065	0.958506
	0.659306	1.32607
	0.709821	1.2743
	0.749468	1.5911
		1.98562
		2.28253
		2.21127
		1.68124
		1.66155
		1.28312
		0.976901
		1.55167
		0.980557
		1.41254
		1.74929
		1.53367
		2.186
		1.3021
		1.52095
		1.30446

## Sheet: 1D HuR
HuR	WT	WT PIC (RLB+)	RLKO	RLKO PIC (SG+)							Summary of Data
	5.88723	6.10228	4.8296	3.66867								Treatments
	5.30558	9.42729	5.28793	3.04067							1	2	3	4	5	Total
	5.25105	6.81198	7.02784	4.4209							N	20	21	24	15		80
	3.71122	5.47474	7.39062	2.79393							∑X	87.2638	137.166	111.749	54.0786		390.258
	3.37584	3.89566	4.6531	3.84181							Mean	4.3632	6.5317	4.6562	3.6052		4.878
	5.48186	5.38632	8.75241	3.73848							∑X2	403.313	935.312	569.501	200.974		2109.1
	4.21672	5.30217	4.32872	3.36828							Std.Dev.	1.0898	1.4032	1.4622	0.6551		1.6122
	3.27391	5.38779	3.36745	2.50886							Result Details
	5.38313	7.95768	3.89681	5.11087							Source	SS	df	MS
	4.37004	5.80799	4.28338	3.50438							Between-treatments	88.211	3	29.4037	F = 19.07975
	5.30143	7.02509	3.69391	3.97148							Within-treatments	117.123	76	1.5411
	6.20874	5.96878	6.77699	3.44532							Total	205.334	79
	5.16211	4.89482	5.38432	3.9154
	4.91778	6.36364	4.31852	2.93298							The f-ratio value is 19.07975. The p-value is < .00001. The result is significant at p < .05.
	2.82697	5.07662	4.56467	3.81643
	2.93981	8.04153	4.3753								Post Hoc Tukey HSD (beta)
	3.59102	8.39822	3.86956
	3.68479	7.74642	3.93232
	2.85119	6.914	2.96329
	3.52354	6.89895	3.94798
		8.28432	3.23555
			4.01819								Pairwise Comparisons	HSD.05 = 1.0464	Q.05 = 3.7149 Q.01 = 4.5530
			3.78463									HSD.01 = 1.2825
			3.06627								T1:T2	M1 = 4.36	2.17	Q = 7.70 (p = .00000)
												M2 = 6.53
											T1:T3	M1 = 4.36	0.29	Q = 1.04 (p = .88249)
												M3 = 4.66
											T1:T4	M1 = 4.36	0.76	Q = 2.69 (p = .23555)
												M4 = 3.61
											T2:T3	M2 = 6.53	1.88	Q = 6.66 (p = .00006)
												M3 = 4.66
											T2:T4	M2 = 6.53	2.93	Q = 10.39 (p = .00000)
												M4 = 3.61
											T3:T4	M3 = 4.66	1.05	Q = 3.73 (p = .04860)
												M4 = 3.61

## Sheet: 1F PABPC4
PABPC4	WT Mock	WT PIC (RLB+)	RLKO Mock	RLKO PIC (RLB+)
	1.46551	1.55359	0.91124	0.848138							Summary of Data
	1.13178	2.7808	0.944741	1.07244								Treatments
	1.17874	3.28296	0.910736	0.977808							1	2	3	4	5	Total
	1.01482	1.35536	0.705195	0.988688							N	30	35	11	13		89
	1.0058	1.66903	0.69644	1.0832							∑X	31.0671	62.9055	9.0588	11.9161		114.948
	0.918312	1.71405	0.882992	1.00277							Mean	1.0356	1.7973	0.8235	0.9166		1.292
	0.959235	1.01181	0.645937	0.818185							∑X2	32.823	124.386	7.5762	11.0723		175.857
	0.926628	1.17701	0.732435	0.729332							Std.Dev.	0.1498	0.5772	0.1077	0.1117		0.558
	0.907298	1.49604	0.87948	0.958885							Result Details
	0.929875	2.01721	0.919929	0.9418							Source	SS	df	MS
	1.02024	1.96867	0.829904	0.834365							Between-treatments	15.1551	3	5.0517	F = 35.07515
	0.977951	1.64084		0.767905							Within-treatments	12.2421	85	0.144
	1.02258	1.43031		0.892567							Total	27.3972	88
	1.21164	1.249
	1.11889	1.57458									The f-ratio value is 35.07515. The p-value is < .00001. The result is significant at p < .05.
	0.933028	2.45686
	1.11358	2.83613									Post Hoc Tukey HSD (beta)
	0.986759	2.64663
	1.00297	2.55123
	0.829802	1.26956
	0.884636	1.04515
	0.882902	2.07155
	1.31163	0.939331									Pairwise Comparisons	HSD.05 = 0.3371	Q.05 = 3.7061 Q.01 = 4.5368
	1.05232	1.06633										HSD.01 = 0.4126
	1.37531	2.12863									T1:T2	M1 = 1.04	0.76	Q = 8.37 (p = .00000)
	1.07611	2.09336										M2 = 1.80
	0.955455	2.52338									T1:T3	M1 = 1.04	0.21	Q = 2.33 (p = .35712)
	0.993847	1.78927										M3 = 0.82
	0.88656	1.5628									T1:T4	M1 = 1.04	0.12	Q = 1.31 (p = .79145)
	0.993032	1.5524										M4 = 0.92
		1.59661									T2:T3	M2 = 1.80	0.97	Q = 10.71 (p = .00000)
		1.97225										M3 = 0.82
		1.71748									T2:T4	M2 = 1.80	0.88	Q = 9.68 (p = .00000)
		1.27416										M4 = 0.92
		1.89115									T3:T4	M3 = 0.82	0.09	Q = 1.02 (p = .88733)
												M4 = 0.92

## Sheet: 1F FAM120A
FAM120A	Mock	WT PIC (RLB+)	RLKOSG-	RLKO PIC (SG+)									Summary of Data
	0.944969	1.74925	0.840348	0.565898										Treatments
	1.00588	1.41162	0.837558	0.520194									1	2	3	4	5	Total
	1.03563	1.57788	0.932997	0.571095									N	72	31	58	30		191
	0.986792	1.53331	0.743983	0.65391									∑X	67.0854	60.9153	49.7675	24.4299		202.198
	0.932813	1.43871	0.674066	0.77372									Mean	0.9317	1.965	0.8581	0.8143		1.059
	0.952328	1.5177	0.65824	0.752408									∑X2	62.7079	537.156	42.9373	20.7226		663.524
	0.864249	1.81478	0.861342	0.716446									Std.Dev.	0.0533	3.7303	0.064	0.169		1.5381
	0.988759	2.14866	0.862269	0.852652									Result Details
	0.905488	1.57392	0.922754	0.441201									Source	SS	df	MS
	0.974158	1.89365	0.793645	0.39333									Between-treatments	30.7502	3	10.2501	F = 4.57767
	0.995075	1.33824	0.920043	0.914176									Within-treatments	418.721	187	2.2391
	0.910748	1.12149	0.840106	0.872291									Total	449.471	190
	0.954252	1.14142	0.87662	0.828643
	0.901894	1.0612	0.840674	0.935221									The f-ratio value is 4.57767. The p-value is .004055. The result is significant at p < .05.
	0.978688	1.04288	0.859997	0.953834
	0.888395	1.18051	0.800918	0.815006									Post Hoc Tukey HSD (beta)
	0.934739	0.995263	0.842991	0.946818
	0.940936	1.18359	0.81374	0.874606
	0.882383	1.19388	0.853653	0.952959
	1.01126	0.944722	0.887897	1.02223
	0.89791	1.09496	0.859969	0.889051
	1.01736	1.22752	0.846012	1.02919									Pairwise Comparisons	HSD.05 = 0.8530	Q.05 = 3.6660 Q.01 = 4.4629
	0.971676	1.11434	0.841176	0.926465										HSD.01 = 1.0385
	0.903464	1.14286	0.860754	0.935693									T1:T2	M1 = 0.93	1.03	Q = 4.44 (p = .01050)
	0.935361	1.09178	0.865525	0.992996										M2 = 1.97
	0.934574	1.13102	0.886726	0.924898									T1:T3	M1 = 0.93	0.07	Q = 0.32 (p = .99604)
	0.976852	0.99281	0.995974	0.830721										M3 = 0.86
	0.981974	1.07825	0.839726	0.817755									T1:T4	M1 = 0.93	0.12	Q = 0.50 (p = .98440)
	0.923286	1.10015	0.9221	0.901151										M4 = 0.81
	0.934063	1.07867	0.924799	0.825286									T2:T3	M2 = 1.97	1.11	Q = 4.76 (p = .00512)
	0.867723		0.854934											M3 = 0.86
	0.907047		0.812328										T2:T4	M2 = 1.97	1.15	Q = 4.95 (p = .00327)
	0.987312		0.92122											M4 = 0.81
	0.913249		0.962546										T3:T4	M3 = 0.86	0.04	Q = 0.19 (p = .99916)
	0.853049		0.854594											M4 = 0.81
	0.861052		0.829389
	0.88212		0.813591
	0.828743		0.80022
	0.923923		0.878289
	0.940872		0.814966
	0.922042		0.815951
	0.748017		0.914668
	0.953074		0.973223
	0.875584		0.7959
	0.940787		0.820318
	0.990223		0.901112
	0.95718		0.891937
	0.953532		0.753394
	0.913945		0.896741
	0.810099		0.867286
	0.856923		0.925828
	0.977901		0.838153
	1.04664		0.859086
	0.985484		0.823864
	0.949845		0.989479
	0.95998		0.863377
	0.92484		0.86837
	0.9318		0.920093
	0.951311
	1.01098
	0.880943
	0.916844
	0.890374
	0.931032
	0.865962
	0.935375
	0.98209
	0.946498
	0.938049
	0.931308

## Sheet: 1F TIA-1
	WT RLB-	WT RLB+	RLKOSG-	RLKO SG+						Summary of Data							73069.1	17662076
	4.59333	5.28079	1.8547	0.961367							Treatments						142218	34376666
	2.8476	5.16362	2.22913	1.01436						1	2	3	4	5	Total		84629.5	20456415
	2.52052	4.48837	1.81012	1.127						N	33	85	17	32		167	203709	49239963
	2.09587	5.52327	1.5608	1.63165						∑X	62.8479	353.312	25.8165	45.8316		487.808	100954	24402236
	2.11872	4.15651	2.19644	2.01849						Mean	1.9045	4.1566	1.5186	1.4322		2.921	185972	44952775
	2.08677	6.51404	1.8651	1.27993						∑X2	130.694	1704.57	46.0224	68.9655		1950.25	103741	25075924
	1.98042	6.57611	1.94251	1.47164						Std.Dev.	0.5863	1.6761	0.6527	0.3274		1.779	159006	38434606
	1.90734	4.51969	1.81724	1.24038						Result Details
	1.66014	3.25465	2.12374	1.02883						Source	SS	df	MS
	1.86092	5.3964	2.24149	1.91783						Between-treatments	268.231	3	89.4102	F = 56.6787
	1.99484	3.14226	2.02261	1.08935						Within-treatments	257.131	163	1.5775
	1.74113	2.54935	0.806241	0.861368						Total	525.362	166
	1.58417	5.93504	0.678043	1.79388
	2.12968	2.99354	0.669552	1.59302						The f-ratio value is 56.6787. The p-value is < .00001. The result is significant at p < .05.
	1.62092	2.50186	0.63497	1.30056
	1.56274	3.30744	0.736649	1.19559						Post Hoc Tukey HSD (beta)
	1.32532	7.65128	0.627424	1.37104
	1.86634	3.86372		1.4473
	1.48327	7.89353		2.05746
	2.04373	5.55102		1.94919
	1.90341	7.49894		1.63189
	1.67521	7.00126		1.57419						Pairwise Comparisons	HSD.05 = 0.8380	Q.05 = 3.6709 Q.01 = 4.4719
	1.49035	6.86812		1.19784							HSD.01 = 1.0209
	1.68764	5.2912		1.39552						T1:T2	M1 = 1.90	2.25	Q = 9.87 (p = .00000)
	1.89751	7.66399		1.90973							M2 = 4.16
	1.62599	2.07149		1.62511						T1:T3	M1 = 1.90	0.39	Q = 1.69 (p = .63067)
	1.48751	2.16649		1.27449							M3 = 1.52
	1.99176	1.82224		1.14851						T1:T4	M1 = 1.90	0.47	Q = 2.07 (p = .46228)
	2.12106	2.06713		1.21845							M4 = 1.43
	1.60158	2.40241		1.26003						T2:T3	M2 = 4.16	2.64	Q = 11.56 (p = .00000)
	1.53851	1.79888		1.72382							M3 = 1.52
	1.18675	1.5585		1.52181						T2:T4	M2 = 4.16	2.72	Q = 11.93 (p = .00000)
	1.61697	1.87656									M4 = 1.43
		2.08083								T3:T4	M3 = 1.52	0.09	Q = 0.38 (p = .99327)
		1.83618									M4 = 1.43
		1.80108
		1.92989
		2.2307
		5.16033
		4.43071
		7.77366
		5.41091
		6.22656
		5.8558
		6.02165
		4.73866
		2.59972
		3.21914
		2.89009
		2.65885
		2.77856
		2.87164
		4.61205
		3.65365
		3.45895
		3.21209
		2.43515
		3.56346
		3.16452
		3.95118
		4.0018
		6.0436
		4.43157
		6.50669
		3.93478
		4.18234
		4.88067
		4.59066
		3.88491
		4.82099
		2.98547
		3.38312
		2.45174
		3.75373
		2.45838
		4.3645
		2.94221
		3.33621
		4.67708
		4.60428
		3.77885
		3.80982
		3.9567
		7.01741
		5.59888
	3.82446e-09	3.13886e-15	0.538438
		85

## Sheet: 1F Caprin-1
CAPRIN-1	WT RLB-	WT RLB+	RLKOSG-	RLKO SG+						Result Details
	0.794258	1.08392	0.728146	0.742053						Source	SS	df	MS
	1.13468	1.91751	0.619712	0.771329						Between-treatments	2.915	3	0.9717	F = 23.04244
	0.682446	1.28728	0.559409	0.482039						Within-treatments	7.2952	173	0.0422
	0.607926	1.75843	0.755349	0.49382						Total	10.2102	176
	0.666817	1.02931	0.837205	0.47214
	0.625743	1.20918	0.804673	0.524355						The f-ratio value is 23.04244. The p-value is < .00001. The result is significant at p < .05.
	0.611199	1.12388	1.1556	0.583803
	0.676132	1.10013	0.718239	0.617573						Post Hoc Tukey HSD (beta)
	0.602874	0.887305	0.728548	0.658133
	0.589404	0.560397	0.803423	0.642275
	0.596075	1.00112	0.956764	0.659042
	0.673723	0.647283	0.707512	0.959216
	0.632666	0.953989	1.0345	0.663695
	0.660611	0.863161	0.778558	0.999912						Pairwise Comparisons	HSD.05 = 0.1163	Q.05 = 3.6687 Q.01 = 4.4678
	0.598902	0.659376	0.862584	1.17596							HSD.01 = 0.1416
	0.697412	1.15764	0.812667	0.577237						T1:T2	M1 = 0.67	0.32	Q = 10.17 (p = .00000)
	0.679355	1.00941	0.742795	0.5798							M2 = 0.99
	0.629451	1.11911	0.66673	0.600175						T1:T3	M1 = 0.67	0.06	Q = 1.85 (p = .55966)
	0.577676	1.7274	0.686081	0.569437							M3 = 0.72
	0.608455	2.34487	0.59642	0.624767						T1:T4	M1 = 0.67	0.03	Q = 0.91 (p = .91883)
	0.610776	1.13237	0.700812	0.6335							M4 = 0.64
	0.619682	0.87876	0.664399	0.625509						T2:T3	M2 = 0.99	0.26	Q = 8.32 (p = .00000)
	0.578448	0.810507	0.644766	0.485245							M3 = 0.72
	0.631413	0.753681	0.714898	0.536469						T2:T4	M2 = 0.99	0.35	Q = 11.07 (p = .00000)
	0.63313	0.731542	0.658083	0.497781							M4 = 0.64
	0.673555	0.777816	0.633763	0.6268						T3:T4	M3 = 0.72	0.09	Q = 2.75 (p = .21236)
	0.585082	0.633428	0.697755	0.573293							M4 = 0.64
	0.616083	0.632906	0.647247	0.526227
	0.596622	0.828332	0.657761	0.603011
	0.63088	0.748443	0.581368	0.68292
	0.575404	0.765854	0.634617	0.530667
	0.66614	0.83096	0.747657	0.649738
	0.676847	0.676502	0.78374
	0.628703	0.699582	0.659366
	0.593655	0.70765	0.654342
	0.729122	0.667203	0.655325
	0.609598	0.820671	0.694855
	0.688817		0.64416
	0.731126		0.670857
	0.699196		0.683328
	0.759209		0.681495
	0.648201		0.765714
	0.6001		0.647273
	0.764352		0.708423
	0.733958		0.616141
	0.711819		0.845193
	0.681506		0.656758
	0.746645		0.632429
	0.685455		0.760308
	0.743004		0.720501
	0.678436		0.684097
	0.654018		0.699516
	0.726446		0.885321
	0.843193		0.833224
			0.685875

## Sheet: 1F G3BP1
	WT Mock	WT PIC (RLB+)	RLKO Mock	RLKO PIC (SG+)								Summary of Data
	0.482301	0.739656	0.383192	0.266434									Treatments
	0.477955	0.760196	0.305625	0.354283								1	2	3	4	5	Total
	0.650705	0.768319	0.397434	0.274743								N	127	42	125	59		353
	0.358554	0.823541	0.349908	0.332315								∑X	84.8614	31.1373	73.3011	30.5105		219.81
	0.758507	0.755449	0.352088	0.405811								Mean	0.6682	0.7414	0.5864	0.5171		0.623
	0.6725	0.798248	0.502119	0.475031								∑X2	57.4037	23.5516	43.9393	16.7334		141.628
	0.608277	0.721198	0.406916	0.345123								Std.Dev.	0.0745	0.1068	0.0878	0.1284		0.1162
	0.63072	0.685884	0.442155	0.306206								Result Details
	0.721275	0.830085	0.528462	0.408312								Source	SS	df	MS
	0.65415	0.733111	0.379436	0.327709								Between-treatments	1.6766	3	0.5589	F = 63.38001
	0.620827	0.797189	0.497765	0.415914								Within-treatments	3.0773	349	0.0088
	0.852061	0.876685	0.512831	0.267955								Total	4.7539	352
	0.718421	0.772664	0.555336	0.450302
	0.739841	0.911556	0.631732	0.371943								The f-ratio value is 63.38001. The p-value is < .00001. The result is significant at p < .05.
	0.622538	0.870583	0.615439	0.510967
	0.747253	0.782298	0.585213	0.466602								Post Hoc Tukey HSD (beta)
	0.749682	0.801099	0.662146	0.628964
	0.627827	0.816523	0.643473	0.324739								Pairwise Comparisons	HSD.05 = 0.0408	Q.05 = 3.6507 Q.01 = 4.4349
	0.755029	1.02957	0.562058	0.413827									HSD.01 = 0.0496
	0.581784	0.876478	0.567165	0.391009								T1:T2	M1 = 0.67	0.07	Q = 6.55 (p = .00003)
	0.649878	0.813735	0.652617	0.271805									M2 = 0.74
	0.654956	0.859316	0.573284	0.529603								T1:T3	M1 = 0.67	0.08	Q = 7.32 (p = .00000)
	0.777835	0.889347	0.65822	0.71151									M3 = 0.59
	0.679949	0.520913	0.536761	0.575359								T1:T4	M1 = 0.67	0.15	Q = 13.52 (p = .00000)
	0.571374	0.738943	0.658837	0.618469									M4 = 0.52
	0.630315	0.66535	0.583687	0.613337								T2:T3	M2 = 0.74	0.15	Q = 13.87 (p = .00000)
	0.63252	0.643125	0.570095	0.62647									M3 = 0.59
	0.638933	0.725656	0.721132	0.654892								T2:T4	M2 = 0.74	0.22	Q = 20.07 (p = .00000)
	0.634123	0.516861	0.662225	0.553995									M4 = 0.52
	0.744514	0.572237	0.532745	0.61024								T3:T4	M3 = 0.59	0.07	Q = 6.20 (p = .00009)
	0.639079	0.680451	0.540912	0.684079									M4 = 0.52
	0.653435	0.568203	0.58579	0.583456
	0.713229	0.687756	0.643216	0.693093
	0.578016	0.697374	0.653179	0.550032
	0.665392	0.695061	0.632514	0.567272
	0.582914	0.665177	0.702183	0.615937
	0.73346	0.707505	0.642732	0.703986
	0.725567	0.631545	0.652913	0.703325
	0.638242	0.67422	0.531897	0.701523
	0.697193	0.65878	0.662957	0.658753
	0.667261	0.646325	0.677635	0.54534
	0.768807	0.729117	0.585208	0.58632
	0.696995		0.68327	0.57145
	0.746074		0.668559	0.640281
	0.70781		0.608971	0.503933
	0.676439		0.607979	0.524321
	0.77441		0.610904	0.547866
	0.690247		0.665224	0.695436
	0.725496		0.645837	0.481788
	0.654741		0.691345	0.491652
	0.61625		0.7165	0.584506
	0.696372		0.669766	0.574061
	0.674318		0.644806	0.543615
	0.647925		0.664138	0.686893
	0.592063		0.638488	0.544186
	0.645932		0.728358	0.533529
	0.657145		0.747486	0.484001
	0.675837		0.633932	0.496949
	0.76873		0.649163	0.509326
	0.644609		0.669859
	0.699299		0.526807
	0.602111		0.730141
	0.711334		0.594589
	0.658293		0.603436
	0.836099		0.580408
	0.73128		0.552686
	0.663702		0.695527
	0.684164		0.641534
	0.672748		0.76732
	0.690291		0.559443
	0.673672		0.606354
	0.611872		0.5962
	0.686544		0.563148
	0.563337		0.569013
	0.739471		0.632452
	0.548288		0.590991
	0.623656		0.512916
	0.618786		0.561303
	0.586313		0.62767
	0.658876		0.620493
	0.625635		0.51074
	0.653037		0.472437
	0.688265		0.498893
	0.716288		0.507607
	0.645859		0.51246
	0.582376		0.543773
	0.665803		0.549711
	0.635473		0.605852
	0.623642		0.564251
	0.573482		0.540993
	0.578544		0.606717
	0.724234		0.568603
	0.58664		0.56086
	0.654297		0.744208
	0.62712		0.549143
	0.6676		0.5545
	0.568349		0.778221
	0.617276		0.720368
	0.590442		0.644179
	0.664859		0.665968
	0.721123		0.638607
	0.733145		0.574168
	0.682778		0.538644
	0.696155		0.54243
	0.595674		0.52595
	0.628072		0.539691
	0.699769		0.535941
	0.755802		0.51868
	0.82807		0.558444
	0.643913		0.747493
	0.701822		0.558086
	0.716205		0.535567
	0.71336		0.618147
	0.616347		0.602511
	0.958771		0.465931
	0.602772		0.582132
	0.626588		0.587013
	0.660011		0.592487
	0.763683		0.519002
	0.698319		0.495512
	0.745828		0.527776
	0.751991		0.632905
	0.631204		0.502451
	0.696653		0.483384
	0.639859		0.560741
	0.714599
	0.691099

[truncated: 17 more sheets: F2 WT cells poly A, F2 RL-KO cells poly A, F 2 NLS PolyA , F3 NLS PABPC1, F3 NLS PABPC4, F3 NLS HuR, F3 NLS TIA1, F6 F7 IFNB DoG, F6 F7 IFNL DOG 16hr, F6 IFNL intron, F8 SARS-COV-2 PABP, F 8 SARS-Cov2 IFNB DoG, F9 DENV PABP, F9 IFNL intron DENV, F9 DENV IFNB DOG, FS12 siXRN1 PABP IFNB, FS9 IFNB DoG RL RLCM]
